# Supplementary material for: Plasma cell-free RNA profiling of Vietnamese Alzheimer's patients reveals a linkage with chronic inflammation and apoptosis: a pilot study
Source: Front Mol Neurosci. 2023 Dec 21;16:1308610. doi: 10.3389/fnmol.2023.1308610 (PMC10764507; doi:10.3389/fnmol.2023.1308610)
Supplement: Supplementary file 2 [file Data_Sheet_1.XLSX]

## Sheet: Sheet1
No.	Sample Nam e	Sample Number	Tissue N ame	Tissue N umber	Tissue R emain	Concen-t ration(ng /μL)	Volume( μL)	Total Ma ss(μg)	RIN/RQN	28S/ 18S	Library Type	Test Result
1	C01A	HKYR22121606 4_A	C01	T8522212 000875	1	0.186	20	0.0037	1	0	DNBSEQ Transcriptome	N/A
2	C02A	HKYR22121606 5_A	C02	T8522212 000876	0	6.204	20	0.1241	10	0	DNBSEQ Transcriptome	N/A
3	C03A	HKYR22121606 6_A	C03	T8522212 000877	1	0.26	20	0.0052	1.1	0	DNBSEQ Transcriptome	N/A
4	C04A	HKYR22121606 7_A	C04	T8522212 000878	1	0.096	20	0.0019	1	0	DNBSEQ Transcriptome	N/A
5	C05A	HKYR22121606 8_A	C05	T8522212 000879	1	0.082	20	0.0016	1.1	0	DNBSEQ Transcriptome	N/A
6	C06A	HKYR22121606 9_A	C06	T8522212 000880	1	0.248	20	0.005	1.1	0	DNBSEQ Transcriptome	N/A
7	C07A	HKYR22121607 0_A	C07	T8522212 000881	1	0.222	20	0.0044	1.2	0	DNBSEQ Transcriptome	N/A
8	C08A	HKYR22121607 1_A	C08	T8522212 000882	1	0.178	20	0.0036	1.1	0	DNBSEQ Transcriptome	N/A
9	C09A	HKYR22121607 2_A	C09	T8522212 000883	1	0.238	20	0.0048	2.2	0	DNBSEQ Transcriptome	N/A
10	C10A	HKYR22121607 3_A	C10	T8522212 000884	1	0.174	20	0.0035	1	0	DNBSEQ Transcriptome	N/A
11	T01A	HKYR22121607 4_A	T01	T8522212 000885	1	0.1	20	0.002	1	0	DNBSEQ Transcriptome	N/A
12	T02A	HKYR22121607 5_A	T02	T8522212 000886	1	0.12	20	0.0024	1	0	DNBSEQ Transcriptome	N/A
13	T03A	HKYR22121607 6_A	T03	T8522212 000887	1	0.18	20	0.0036	1.8	0	DNBSEQ Transcriptome	N/A
14	T04A	HKYR22121607 7_A	T04	T8522212 000888	1	0.198	20	0.004	1	0	DNBSEQ Transcriptome	N/A
15	T05A	HKYR22121607 8_A	T05	T8522212 000889	0	3.476	20	0.0695	2	0	DNBSEQ Transcriptome	N/A
16	T06A	HKYR22121607 9_A	T06	T8522212 000890	1	0.658	20	0.0132	2.5	0	DNBSEQ Transcriptome	N/A
17	T07A	HKYR22121608 0_A	T07	T8522212 000891	1	0.118	20	0.0024	1.1	0	DNBSEQ Transcriptome	N/A
18	T08A	HKYR22121608 1_A	T08	T8522212 000892	0	0.714	20	0.0143	2.5	0	DNBSEQ Transcriptome	N/A
19	T09A	HKYR22121608 2_A	T09	T8522212 000893	1	0.192	20	0.0038	1	0	DNBSEQ Transcriptome	N/A
20	T10A	HKYR22121608 3_A	T10	T8522212 000894	1	0.106	20	0.0021	1.1	0	DNBSEQ Transcriptome	N/A
