# Supplementary material for: Plasma cell-free RNA profiling of Vietnamese Alzheimer's patients reveals a linkage with chronic inflammation and apoptosis: a pilot study
Source: Front Mol Neurosci. 2023 Dec 21;16:1308610. doi: 10.3389/fnmol.2023.1308610 (PMC10764507; doi:10.3389/fnmol.2023.1308610)
Supplement: Supplementary file 3 [file Data_Sheet_2.XLSX]

## Sheet: DESeq_result_unnormalize
	baseMean	log2FoldChange	lfcSE	stat	pvalue	padj
ACTB	3192.42	-6.04539	1.2698	-4.76089	1.93e-06	7.68e-05
ACTG1	74.1625	-2.55292	1.38913	-1.83778	0.0660941	0.153628
ACTG1_1	71.8491	-2.52067	1.44271	-1.74718	0.0806067	0.171256
ACTR2	22.1948	-1.41574	1.72238	-0.821968	0.411095	0.55949
ADAM12	25.1885	5.50545	1.87905	2.92991	0.00339059	0.0236494
ADGRG6	38.4846	-2.61626	1.90192	-1.37559	0.168949	0.288815
AFDN	24.4431	5.09608	1.96811	2.58933	0.0096163	0.0432105
AFTPH	5.59433	-1.08355	2.24182	-0.483336	0.628857	0.748192
AHNAK	47.4191	0.550976	1.48662	0.370623	0.710918	0.817922
AKAP13	5.48459	1.47584	1.9473	0.757892	0.448516	0.596426
AKAP9	13.8826	-3.60455	2.12565	-1.69574	0.0899351	0.179629
ANKRD12	76.3747	0.257656	1.41063	0.182653	0.85507	0.90108
ANKRD30B	22.8756	3.15834	1.88296	1.67733	0.0934789	0.182382
ANKRD36	67.3832	5.96682	1.91015	3.12374	0.00178571	0.0175936
ANKRD36B	56.0725	5.55927	2.01779	2.75513	0.00586692	0.0320467
ANP32B	22.4326	3.17445	1.56317	2.03077	0.0422782	0.115643
ANXA2	39.9464	4.55921	2.03453	2.24092	0.0250314	0.0839219
AP3S1	5.05157	2.80464	2.00299	1.40023	0.161444	0.280641
APP	8.61512	-4.52476	1.97319	-2.29311	0.0218416	0.0756995
ARHGAP26	43.1081	-3.49216	1.64663	-2.12079	0.0339397	0.100736
ARL17A_1	12.4055	3.58355	2.00094	1.79094	0.0733033	0.162314
ARL8B	16.1533	-3.27433	1.78787	-1.83141	0.0670386	0.15397
ATP6	93725.6	-2.62312	1.17215	-2.23788	0.025229	0.0839219
ATP7A	6.43658	4.92748	1.9889	2.47749	0.013231	0.053258
ATP8	656.464	2.1518	1.02777	2.09365	0.0362912	0.104723
B2M	14.4941	-2.64126	1.44476	-1.82816	0.0675248	0.154309
B2M_1	14.8582	-2.65231	1.4483	-1.83133	0.0670516	0.15397
BBS9	65.9817	3.96382	1.85674	2.13482	0.0327756	0.0988584
BCKDHB	16.23	0.162125	1.63127	0.0993856	0.920832	0.946269
BIN2	975.001	-30	2.54433	-11.7909	4.35e-32	1.21e-29
BMP2K	12.0679	-1.42801	1.80488	-0.791194	0.428831	0.576596
BOD1L1	5.40608	-3.17436	1.59533	-1.98979	0.0466146	0.124454
CA1	72.8951	-2.91763	1.50674	-1.93638	0.052821	0.133367
CALD1	7.77391	4.73354	1.93154	2.45066	0.0142593	0.0553475
CALM1	41.9024	2.70408	1.54825	1.74654	0.0807176	0.171256
CALR	20.076	3.05866	1.87437	1.63183	0.102716	0.196285
CAPN2	66.3851	-7.16279	1.8203	-3.93496	8.32e-05	0.00179452
CARMIL1	21.2201	3.64711	1.80806	2.01715	0.0436803	0.118896
CASC3	9.45293	2.88693	1.84641	1.56354	0.117926	0.217889
CBX3	37.2007	6.31383	1.88764	3.34483	0.000823317	0.0110086
CCDC171	19.0225	1.18783	1.71919	0.690927	0.489612	0.632415
CCDC18	58.2811	5.9118	1.957	3.02086	0.00252061	0.0192672
CCDC6	15.3748	5.00373	1.79886	2.78161	0.00540898	0.0303175
CCDC7	20.6266	0.569958	1.49813	0.380447	0.703613	0.814535
CCDC88C	14.9501	1.16019	1.85039	0.626998	0.530661	0.659485
CD36	17.4592	1.68882	1.77134	0.953417	0.340379	0.488255
CD59	4.56735	3.65801	1.72048	2.12616	0.0334899	0.100191
CDC27P10	486.04	2.12914	1.20221	1.77102	0.0765576	0.168186
CDC27P10_1	828.344	1.6608	1.25742	1.32079	0.186571	0.310766
CDC27P9	178.504	2.43612	1.27009	1.91807	0.0551019	0.134855
CELF2	60.0698	4.50384	1.74254	2.58464	0.00974799	0.0432105
CENPF	8.73777	1.32765	1.76005	0.754324	0.450655	0.596426
CHD6	17.549	0.399527	1.42792	0.279797	0.779634	0.864882
CHD8	17.4609	4.42462	1.88221	2.35076	0.0187351	0.0674464
CHD9	23.7188	1.22392	1.61698	0.756918	0.449099	0.596426
CHP1	13.1667	5.28134	2.00819	2.6299	0.00854096	0.0397155
COPS2	10.9418	4.85081	1.90131	2.5513	0.0107322	0.0460402
COX1	130851	-1.89978	1.13513	-1.67362	0.0942058	0.18316
COX2	19830.3	2.84796	1.11259	2.55977	0.0104742	0.0453071
COX3	487466	-3.45311	1.12002	-3.08309	0.00204863	0.0180193
COX7C	6.42427	-1.10057	1.56582	-0.702874	0.482134	0.625654
CREB1	41.6065	7.11696	1.89124	3.76312	0.000167806	0.00292612
CREB5	5.97099	4.84811	2.23126	2.17282	0.0297942	0.092362
CRK	5.6885	4.59784	1.945	2.36393	0.0180824	0.0655192
CRK_1	5.6885	4.59784	1.945	2.36393	0.0180824	0.0655192
CRTAP	9.82695	-2.98029	1.77515	-1.6789	0.0931723	0.182382
CSDE1	16.8348	3.01334	1.74016	1.73164	0.0833373	0.172871
CSH1	1991.62	-3.52506	1.68777	-2.08859	0.0367444	0.105145
CSH2	1420.65	-2.43628	2.10576	-1.15696	0.24729	0.388698
CSHL1	262.433	0.080217	1.89313	0.0423727	0.966202	0.976704
CWC27	27.7866	3.43927	1.68033	2.04678	0.0406795	0.112931
CYBB	23.0498	5.43458	1.79652	3.02506	0.00248582	0.0192651
CYTB	186562	-2.62115	1.18563	-2.21077	0.027052	0.0864856
DEFA1_1	8.56329	0.0153565	1.56137	0.0098353	0.992153	0.993394
DEFA1B	11.0104	0.630655	1.66377	0.379051	0.70465	0.814535
DEFA3	6.92623	0.68507	1.89126	0.36223	0.71718	0.821738
DEFA3_1	12.1343	0.319015	1.67786	0.190132	0.849205	0.897456
DENND4A	4.9011	-4.36966	1.79212	-2.43826	0.014758	0.0564037
DHX8	16.3379	-4.39672	1.69008	-2.60148	0.00928229	0.0421099
DNMT1	46.9561	5.11895	2.01045	2.54617	0.0108912	0.0460402
DST	33.4977	1.86643	1.59678	1.16887	0.242455	0.383257
DYNC1H1	15.2658	4.41413	1.52878	2.88735	0.00388504	0.0256778
EEF1A1	685.8	-2.24471	1.15667	-1.94067	0.0522986	0.132648
EEF1B2	198.789	-8.30805	1.87633	-4.42782	9.52e-06	0.00029509
EEF1B2_1	283.069	-9.83195	1.89019	-5.20158	1.98e-07	1.84e-05
EEF1G	40.1083	2.12981	1.29512	1.64449	0.100075	0.192558
EEF2	56.8554	3.51807	1.24738	2.82036	0.00479693	0.0283289
EFCAB14	16.6076	-4.79904	2.02132	-2.37421	0.0175865	0.0654218
EGFR	23.9268	3.77291	1.8485	2.04106	0.0412449	0.113373
EIF3CL	7.22916	-3.6326	1.84062	-1.97358	0.0484299	0.127471
EIF3F	5.59765	-1.28119	2.02263	-0.633427	0.526455	0.65768
EIF3H	28.8372	-0.11386	1.4135	-0.0805519	0.935798	0.956365
EIF4G2	11.4531	3.61295	1.46787	2.46135	0.0138413	0.0547764
ENAH	10.5031	0.644282	1.82455	0.353119	0.724	0.824473
EPC2	88.5775	5.30542	2.09758	2.52931	0.0114289	0.0475918
ERG	19.4898	1.54205	1.57742	0.977575	0.328285	0.474567
ESYT2	15.0848	1.23456	1.50779	0.81879	0.412906	0.560588
FAM107A	11.5983	-3.80285	2.12606	-1.78868	0.0736666	0.162474
FAM126B	13.0819	0.461614	2.07239	0.222745	0.823734	0.890334
FCGR2B	5.72175	-2.19001	1.80892	-1.21067	0.22602	0.361374
FCHSD2	24.6585	4.83489	1.81949	2.65728	0.00787742	0.0385579
FKBP3	28.7027	5.09662	1.69695	3.0034	0.00266981	0.0198634
FNBP4	22.3626	-6.60888	1.70314	-3.88041	0.000104281	0.0020395
FNBP4_1	6.69508	-4.83862	1.71675	-2.81848	0.0048251	0.0283289
FNDC3A	6.0095	-4.07525	1.71897	-2.37075	0.0177521	0.0655192
FOXN2	38.0255	2.98916	1.89112	1.58063	0.113962	0.211969
FOXO1	44.9767	4.93868	1.59822	3.09012	0.00200076	0.0180193
FTL	32.8779	-1.82915	1.41747	-1.29043	0.1969	0.324101
G3BP1	862.072	-6.58968	1.73039	-3.8082	0.000139982	0.00251967
GAPDH	35.6517	-0.649563	1.3188	-0.492539	0.622338	0.743607
GAPT	202.203	-30	2.95688	-10.1458	3.46e-24	6.43e-22
GATAD2A	12.994	1.38357	1.67176	0.827614	0.407889	0.557624
GHITM	11.8865	3.46421	1.65567	2.09233	0.036409	0.104723
GKAP1	12.9256	4.93236	1.80273	2.73606	0.00621804	0.0327643
GNA13	25.1128	4.43737	1.74956	2.53627	0.0112039	0.0470058
GNAI2	19.4632	-6.3641	1.60282	-3.97056	7.17e-05	0.00179452
GNAS	13.932	1.20508	1.35698	0.888057	0.37451	0.522646
GNLY	10.1025	-2.92171	2.05462	-1.42202	0.155019	0.272015
GOLGA8EP_1	29.5444	3.10781	1.79022	1.736	0.0825639	0.172097
GOLGA8EP_2	11.95	1.42032	1.88598	0.753092	0.451395	0.596426
GON4L	11.7776	-1.75651	1.79601	-0.978003	0.328073	0.474567
GTF3A	11.6033	-3.88333	1.57742	-2.46182	0.0138236	0.0547764
H2AC6	6.51233	0.284027	1.71059	0.166041	0.868125	0.907367
H3-3A	149.76	-0.524798	1.38649	-0.378507	0.705054	0.814535
H3P6	108.181	1.60203	1.29532	1.23678	0.216171	0.350649
HBA1	210.783	-1.45374	1.05025	-1.38419	0.166301	0.286408
HBA2	159.47	0.507813	1.08864	0.466466	0.640882	0.757653
HBB	157.12	0.199332	1.11926	0.178093	0.85865	0.90108
HBG1	12.8242	-3.15782	1.36575	-2.31214	0.0207699	0.0728905
HBG2	13.1409	-2.28646	1.44451	-1.58286	0.113454	0.211969
HDLBP	14.5086	-0.671275	1.96209	-0.342123	0.732259	0.828804
HDX	21.1408	-0.559041	2.0768	-0.269184	0.787788	0.870467
HEBP2	7.69538	3.61528	1.87779	1.92528	0.0541944	0.134855
HERC2	8.78849	0.255044	1.86866	0.136485	0.891438	0.921153
HIPK2	37.6438	2.03501	1.5305	1.32964	0.183637	0.306794
HIVEP1	68.0399	-4.55464	1.71739	-2.65207	0.00800004	0.0386421
HIVEP2	13.6027	1.53517	1.53968	0.997067	0.318732	0.465582
HNRNPA2B1	13.0903	4.4478	1.57989	2.81526	0.00487379	0.0283289
HNRNPA3	14.9151	0.834213	1.54639	0.53946	0.589569	0.714509
HNRNPR	10.9618	5.06176	1.85842	2.72369	0.00645572	0.0332276
HNRNPR_1	10.3925	4.98354	1.85551	2.68581	0.00723541	0.0360479
HSP90AA1	29.7209	-2.22444	1.44288	-1.54166	0.123156	0.226055
HSPA8	16.1991	-0.19963	1.35968	-0.146821	0.883273	0.916109
IFI16	9.45553	-2.61318	1.93579	-1.34993	0.177038	0.298451
IFITM2	25.6791	1.3953	1.85961	0.750318	0.453063	0.596426
IKZF2	13.4364	-1.80075	1.79473	-1.00336	0.315689	0.463564
IL1RL1	164.9	-9.44919	1.84817	-5.11272	3.18e-07	2.53e-05
IMMP2L	46.6769	1.64805	1.70177	0.968433	0.332828	0.479892
ITPRID2	102.251	6.4576	1.94106	3.32684	0.000878382	0.0113985
ITSN2	9.60322	1.81515	1.80726	1.00437	0.315202	0.463564
JADE1	161.913	-8.11141	2.05302	-3.95096	7.78e-05	0.00179452
JARID2	8.80088	-3.52417	1.79276	-1.96578	0.0493245	0.128612
KCNQ1OT1	588.242	6.83684	1.48902	4.59152	4.4e-06	0.000144437
KIAA0232	7.91162	-1.02754	1.67268	-0.614305	0.539014	0.668377
KIAA0586	9.30909	2.11918	2.03282	1.04248	0.297187	0.444911
KMT2E	7.39579	-0.453914	1.94853	-0.232952	0.815799	0.890334
KMT5B	14.1501	6.05742	2.16889	2.79287	0.00522425	0.0297462
KRAS	773.128	-1.63755	1.32622	-1.23476	0.216922	0.350847
LARP4B	19.9911	3.72622	1.79095	2.08058	0.0374726	0.106555
LCP1	23.4873	-0.361013	1.659	-0.217608	0.827734	0.891652
LDLRAD4	11.3799	0.717241	1.71652	0.417846	0.67606	0.790862
LIMS4	49.1932	3.03325	1.44881	2.09362	0.0362938	0.104723
LINC00869	24.1434	5.96123	1.82485	3.26669	0.00108811	0.0131992
LINC01943	22.9565	5.95365	1.93271	3.08047	0.00206673	0.0180193
LINC02067	8.95426	-0.0653415	1.39533	-0.0468289	0.96265	0.974879
LMO2	4.69945	3.49319	1.93012	1.80983	0.0703225	0.15696
LOC100288069	8.30331	4.01816	1.90478	2.10952	0.0348997	0.101958
LOC100507412	80.5587	-0.779911	1.19828	-0.65086	0.515137	0.651045
LOC100507412_1	15.9631	-2.37165	1.28066	-1.85189	0.064041	0.150147
LOC101927345	23.4289	0.652458	1.58701	0.411123	0.680982	0.794954
LOC101928669	19.9098	-0.305075	1.52263	-0.200361	0.841198	0.897456
LOC101929594	14.1743	4.42293	2.0108	2.19959	0.0278362	0.0879542
LOC101929601	18.2606	-0.249056	1.19567	-0.208299	0.834996	0.894295
LOC102723985	12.2436	5.39581	1.90453	2.83314	0.0046093	0.0282636
LOC105372310	42.4619	1.47383	1.23132	1.19696	0.231324	0.367746
LOC105372733	7.9541	4.47448	1.69776	2.63552	0.00840084	0.0395496
LOC105373551	18.3117	0.0566095	1.82376	0.0310401	0.975238	0.982279
LOC105374745	16.4919	5.46073	1.93566	2.82112	0.00478558	0.0283289
LOC105374897	11.7388	5.28831	1.89277	2.79395	0.00520677	0.0297462
LOC105376065	15.0745	2.28448	1.6909	1.35104	0.176682	0.298451
LOC105377635	8.162	2.48364	1.41939	1.74979	0.0801546	0.171256
LOC105378415	4.31209	-4.14081	1.85081	-2.2373	0.0252668	0.0839219
LOC105379023_1	7.42262	2.18309	1.79663	1.2151	0.224326	0.36019
LOC105379481	12.8057	-1.91506	1.09347	-1.75137	0.0798823	0.171256
LOC105379507	18.5473	1.47056	1.47465	0.997225	0.318656	0.465582
LOC105379549	72.5937	1.80138	1.26373	1.42544	0.154029	0.271927
LOC105379854	25.7357	0.0732962	1.37075	0.0534715	0.957356	0.971281
LOC107984006	8.10654	2.16596	1.67491	1.29318	0.195947	0.323487
LOC107984449	20.7879	5.81959	1.73163	3.36076	0.000777278	0.0110086
LOC107984805	16.8054	1.25675	1.67545	0.750094	0.453198	0.596426
LOC107984974	39.5295	-2.32836	1.38067	-1.6864	0.0917182	0.181485
LOC107984974_1	33.1309	-2.22182	1.30872	-1.69771	0.089563	0.179629
LOC107986015	22.7539	-0.34768	1.6464	-0.211176	0.83275	0.893605
LOC107987007	17.4824	0.834875	1.55067	0.538398	0.590303	0.714509
LOC107987392	26.5631	0.8952	1.31369	0.681441	0.495592	0.63719
LOC107987393	44.2485	1.71562	1.41186	1.21515	0.224308	0.36019
LOC107987401	56.8598	2.88488	1.50864	1.91224	0.055845	0.135746
LOC112268061	24.2888	5.36243	1.98339	2.70366	0.00685798	0.0345069
LOC112268317	100.689	1.22239	1.18085	1.03518	0.300587	0.447273
LOC112268384	17.8379	0.268208	1.70079	0.157696	0.874696	0.911561
LOC124900216	14.1859	-2.8809	1.9066	-1.51101	0.130785	0.235413
LOC124900216_1	14.1873	-2.88879	1.81261	-1.59372	0.111	0.209959
LOC124900412	33.5098	1.71209	1.73127	0.98892	0.322702	0.469424
LOC124900459	15.0385	-3.34588	1.5853	-2.11057	0.0348095	0.101958
LOC124900510	53.0756	-1.49787	1.59805	-0.93731	0.348599	0.497489
LOC124901290_1	35.1549	6.28198	1.87911	3.34306	0.000828602	0.0110086
LOC124901577	9.11723	-1.29882	1.64006	-0.791935	0.428399	0.576596
LOC124901725	14.4098	2.14972	1.98706	1.08186	0.279316	0.423528
LOC124902538	20.994	-5.1523	1.87191	-2.75243	0.00591543	0.0320467
LOC124903619	17.2657	5.90208	2.16836	2.7219	0.00649069	0.0332276
LOC124904704	239.566	1.23033	1.10515	1.11327	0.26559	0.408088
LOC124905331	302895	2.25603	1.0616	2.12512	0.0335765	0.100191
LOC124905431	30.8463	2.88827	1.47565	1.95729	0.0503139	0.129837
LOC124905432	12.6111	0.435621	1.52987	0.284743	0.775841	0.862389
LOC124905460	24.182	3.19064	1.64035	1.9451	0.0517635	0.13189
LOC124905472	14.6447	-3.30019	1.34836	-2.44756	0.0143829	0.0553494
LOC124905530	28.5633	-3.22018	1.36135	-2.36543	0.0180093	0.0655192
LOC124905533	31.1543	3.44308	1.43176	2.40479	0.0161816	0.0614241
LOC124905545	18.9284	3.52732	1.58127	2.23069	0.0257015	0.0848607
LOC644936	19.2467	-5.35497	1.75022	-3.0596	0.00221633	0.018338
LPGAT1	9.556	-5.2516	1.88896	-2.78016	0.00543324	0.0303175
LRRC8C	16.3637	-5.87091	1.80963	-3.24425	0.00117759	0.0139807
LSM8	23.8862	-2.30716	2.06908	-1.11506	0.264823	0.408088
LYRM2	8.65791	3.81704	1.84755	2.066	0.0388286	0.109426
LYRM4	35.8032	6.61901	2.09775	3.15529	0.00160337	0.0172054
LYZ	4.67312	-2.66682	1.6687	-1.59814	0.110013	0.208799
MACF1	18.0509	2.41683	1.41174	1.71195	0.0869062	0.177632
MAGI2	22.3951	5.49065	1.80407	3.04348	0.00233857	0.0183792
MALAT1	23.4909	-3.37303	1.68461	-2.00227	0.0452558	0.121994
MALT1	42.3577	5.82551	1.8824	3.09472	0.00197002	0.0180193
MAP3K4	15.029	6.14395	2.03973	3.01214	0.00259414	0.0195612
MAP3K7CL	9.63165	-0.352471	1.59325	-0.221228	0.824915	0.890334
MAP3K7CL_1	9.65827	-0.357559	1.59358	-0.224375	0.822465	0.890334
MAP4K3	8.61219	5.32169	1.86145	2.8589	0.0042511	0.0270354
MAPK1	8.70241	3.0832	1.61648	1.90736	0.0564743	0.13583
MCTP2	8.57323	3.57176	2.07652	1.72007	0.0854202	0.175884
MED13L	39.1605	5.26384	1.92965	2.72787	0.0063745	0.0332276
MEF2C-AS1	6.55967	4.58329	2.07414	2.20973	0.0271236	0.0864856
METAP1	37.8516	4.62977	1.62698	2.84562	0.00443245	0.0274812
MEX3C	10.7858	-1.14399	1.7784	-0.643267	0.520051	0.653577
MIR12136	72.0345	3.05911	1.59347	1.91978	0.0548859	0.134855
MRPL30	10.1835	-0.863125	2.27593	-0.379241	0.704509	0.814535
MRPL42	8.68775	4.50837	1.95404	2.30721	0.0210433	0.0733885
MSN	77.5492	8.53663	1.72665	4.94404	7.65e-07	3.56e-05
MTHFD1L	87.3217	1.68657	1.2563	1.34249	0.179438	0.301586
MTHFD2L	27.3551	6.50225	2.25023	2.8896	0.00385736	0.0256778
MTM1	10.4112	2.12467	1.54753	1.37295	0.169769	0.288815
MTMR11	11.6738	5.72662	1.87398	3.05586	0.00224419	0.018338
MUC3A	16.8461	1.15507	1.55492	0.742848	0.457574	0.600768
MYH9	7.70287	0.435583	1.33737	0.325702	0.74465	0.839423
N4BP2L2	9.81024	3.16245	1.81843	1.73911	0.0820152	0.172097
NACA	2858.96	-6.00181	1.53944	-3.8987	9.67e-05	0.00199871
NACA2	13.3826	-4.49183	1.72135	-2.60948	0.00906798	0.0418176
NACA4P	41.4934	-5.36067	1.66839	-3.21309	0.00131315	0.0149538
NAMPT	21.3261	5.92388	1.93899	3.05513	0.00224964	0.018338
NAV1	31.4923	2.65436	2.90256	0.914487	0.360461	0.510241
NBEAL1	23.4381	0.0786255	1.31153	0.0599495	0.952196	0.967806
NBPF10	7.65696	0.836313	1.64232	0.509227	0.610593	0.732712
NBPF12	12.1818	1.43563	1.41091	1.01752	0.308904	0.457211
NBPF14	6.40627	-0.559334	1.56553	-0.35728	0.720882	0.824287
NBPF15	10.7772	-0.298095	1.67915	-0.177528	0.859094	0.90108
NBPF19	52.9461	1.46467	1.2588	1.16355	0.244608	0.385568
NBPF20	16.0794	-0.317767	1.43166	-0.221957	0.824348	0.890334
NBPF26	7.08271	-0.476107	1.37484	-0.3463	0.729117	0.82861
NBPF8	34.712	4.45817	1.50293	2.96632	0.00301384	0.0215606
NBPF9	4.21355	0.758204	1.48052	0.512121	0.608566	0.731854
NCL	14.9895	1.67023	1.60325	1.04178	0.297515	0.444911
NCOA1	25.6323	1.78856	1.55648	1.14911	0.250512	0.390463
NCOR1	10.7512	0.532343	1.58146	0.336616	0.736407	0.831811
ND1	84450.5	-1.14805	1.05658	-1.08657	0.277225	0.421669
ND2	185115	-1.14212	1.01488	-1.12537	0.260432	0.403669
ND3	4970.77	-1.32104	1.25467	-1.0529	0.292386	0.439761
ND4	175832	-2.04834	1.10857	-1.84774	0.0646406	0.150918
ND4L	9602.47	-0.736779	1.14377	-0.644167	0.519467	0.653577
ND5	214483	3.09937	1.13292	2.73574	0.00622404	0.0327643
ND6	819.608	2.15609	1.09218	1.97412	0.0483678	0.127471
NDUFS7	12.686	4.05722	2.10824	1.92446	0.0542971	0.134855
NEBL	14.7344	-5.13718	1.9003	-2.70336	0.00686427	0.0345069
NFATC3	20.4895	0.912299	1.61997	0.563159	0.573327	0.698507
NFIA	7.4673	3.6352	1.6416	2.21443	0.0267993	0.0864394
NRK	49.3695	4.96191	2.08266	2.38248	0.0171963	0.0648349
NSA2	2649.85	9.32306	2.01789	4.62021	3.83e-06	0.000133695
NUDT4	7534.44	-15.1926	2.43628	-6.23596	4.49e-10	6.26e-08
NUDT4B	2141.81	-12.2473	2.43682	-5.02594	5.01e-07	2.54e-05
NUDT4P2	2141.81	-12.2473	2.43682	-5.02594	5.01e-07	2.54e-05
OBSCN	12.3313	2.24218	1.61697	1.38666	0.165546	0.285989
PABPC1	13.5366	1.78016	1.57285	1.13181	0.257716	0.400573
PAG1	28.1943	2.60743	1.72095	1.51511	0.129745	0.234296
PALM2AKAP2	5.43131	-2.84168	1.48817	-1.90951	0.0561961	0.135746
PAPPA	20.3203	2.97488	1.5152	1.96335	0.0496054	0.128743
PARP8	14.6837	2.89295	1.71903	1.6829	0.0923953	0.182179
PAX7	45.0507	6.96115	1.92319	3.61958	0.000295082	0.0048835
PCDH9	11.0399	3.45125	1.85402	1.8615	0.0626734	0.148816
PCGF5	15.5715	-0.736379	1.26844	-0.580541	0.56155	0.68867
PCMTD1	12.9348	-0.474825	1.48802	-0.319099	0.749651	0.843358
PCNP	99.2612	-0.877569	1.3009	-0.674588	0.499938	0.638364
PDE1C	62.4049	5.27507	1.6806	3.13881	0.00169637	0.0175292
PDE4DIP	7.36364	2.67781	1.76206	1.51971	0.128585	0.232956
PDPK1	19.8489	5.86839	2.03209	2.88787	0.00387866	0.0256778
PEAK1	14.8002	1.57693	1.77625	0.887784	0.374657	0.522646
PFDN5	21.2836	1.38815	1.57795	0.879718	0.379012	0.526274
PFDN5_1	15.571	1.14008	1.5567	0.732371	0.463942	0.607699
PHACTR2	63.8827	5.04566	1.72701	2.92162	0.00348219	0.0239884
PHIP	13.0198	-1.08291	1.71767	-0.630449	0.528401	0.658142
PIAS1	9.52887	-2.39633	1.8596	-1.28862	0.197529	0.324179
PIK3AP1	13.1323	2.79874	1.64803	1.69823	0.0894635	0.179629
PIK3R1	5.82077	-2.76946	1.89923	-1.4582	0.144785	0.256477
PKM	28.6734	-4.14802	2.02157	-2.05187	0.0401819	0.112107
PLCG2	37.6429	2.76332	1.61403	1.71206	0.0868849	0.177632
PLEC	25.0361	4.49785	2.07556	2.16705	0.0302308	0.0926857
PMS1	26.5209	-6.82887	1.7654	-3.86818	0.00010965	0.0020395
PNN	9.17951	-1.44051	2.09648	-0.68711	0.492014	0.63405
POTEF	9.6449	0.023397	1.50514	0.0155448	0.987598	0.992936
POTEJ	5.23713	-0.549599	1.46309	-0.375644	0.707182	0.815305
PPBP	106.185	2.23101	1.23402	1.80791	0.0706202	0.156996
PPIA	4.66028	-1.29207	2.04176	-0.63282	0.526851	0.65768
PPM1M	4.53332	0.326268	1.69867	0.192073	0.847685	0.897456
PPP1CB	5.76879	-3.0517	1.93734	-1.5752	0.11521	0.213578
PPP1R12A	6.98242	2.30909	1.86077	1.24093	0.214632	0.350189
PPP6R3	31.6861	-3.2345	1.68194	-1.92308	0.0544699	0.134855
PRKACB	15.5867	-0.253315	1.52813	-0.165767	0.86834	0.907367
PRKAR1A	6.67307	-4.64756	1.56141	-2.97652	0.00291543	0.0214054
PRRC2C	812.07	-5.40456	1.39695	-3.86882	0.000109362	0.0020395
PSG1	9.75511	-1.9102	1.93297	-0.988221	0.323045	0.469424
PSG2	26.272	5.05312	1.84506	2.73874	0.00616759	0.0327643
PTMA	5.36522	-0.966703	1.65497	-0.58412	0.55914	0.688437
PTPN12	15.9862	0.158243	1.52124	0.104023	0.917151	0.944226
PTPRC	17.462	2.21901	1.62507	1.36548	0.172101	0.291891
RACK1	32.6808	-2.03664	1.57145	-1.29602	0.194967	0.322825
RAI14	24.5433	0.864682	1.95038	0.443341	0.657519	0.770789
RAP1B	6.76413	0.779632	1.60748	0.485002	0.627675	0.748192
RAP2A	4.39023	-4.20488	1.89305	-2.22122	0.0263359	0.0859382
RAPH1	148.826	-1.11132	1.45856	-0.761932	0.4461	0.596426
RBM25	17.5829	3.32499	1.81096	1.83604	0.0663517	0.153628
RBM8A	46.451	-4.04524	1.94577	-2.07899	0.0376187	0.106555
REPS1	4.80055	1.2196	1.8056	0.675455	0.499386	0.638364
REXO1L2P	5.32603	-1.81186	1.64784	-1.09954	0.271533	0.415111
RFC3	28.6661	2.78581	1.82417	1.52716	0.126721	0.231587
RFX7	8.35631	-0.179822	1.85668	-0.0968511	0.922845	0.946594
RGPD1	82.2926	5.64219	1.81929	3.10132	0.0019266	0.0180193
RGPD2	24.236	4.52785	1.77748	2.54734	0.0108546	0.0460402
RGPD5	230.137	6.75039	1.64951	4.09235	4.27e-05	0.00119137
RGPD6	57.485	4.46642	1.66642	2.68024	0.00735685	0.0363285
RGPD8	2921.4	11.612	2.11754	5.48373	4.16e-08	4.65e-06
RGS18	156.163	3.57935	1.25251	2.85774	0.00426676	0.0270354
RHOA	8.78326	2.24504	1.60891	1.39538	0.162902	0.282296
RMRP	873.395	-7.40068	1.56192	-4.73819	2.16e-06	8.02e-05
RN7SK	3764.75	5.62831	1.43076	3.93379	8.36e-05	0.00179452
RN7SL1	9889.84	0.765529	1.36802	0.559589	0.57576	0.699943
RN7SL3	1070.16	0.326553	1.31658	0.248031	0.80411	0.886746
RNA45SN1	54.285	2.62001	1.14494	2.28835	0.0221171	0.0761812
RNA45SN1_1	47.6659	1.70534	1.16863	1.45927	0.144491	0.256477
RNA45SN2	43.7372	2.09806	1.23215	1.70276	0.0886126	0.179359
RNA45SN3	60.1781	2.30439	1.16463	1.97864	0.0478564	0.127161
RNA45SN3_1	61.9645	2.82593	1.18942	2.3759	0.0175064	0.0654218
RNA45SN4	86.1299	2.55571	1.16354	2.19649	0.0280571	0.0879542
RNA45SN5	71.1729	2.42821	1.12818	2.15231	0.0313728	0.0951414
RNF13	17.0044	2.72914	1.84637	1.47811	0.139378	0.249273
RNF19A	4.39272	-2.75544	1.93517	-1.42388	0.154482	0.271927
RNF213	28.6342	5.50162	1.61974	3.3966	0.000682274	0.0100187
RNR1	65161	1.95788	1.17584	1.66509	0.0958954	0.185154
RNR2	1.98315e+06	1.60754	0.864768	1.85893	0.0630376	0.149047
RPL11	136.175	1.54364	1.28834	1.19817	0.230853	0.367746
RPL12	11.8002	2.63591	1.34776	1.95577	0.0504922	0.129837
RPL13	51.4201	-2.3873	1.50808	-1.583	0.113421	0.211969
RPL13A	22.4278	-3.60616	1.65602	-2.17761	0.0294352	0.091759
RPL13AP20	5.65046	-1.01049	1.73428	-0.582654	0.560126	0.688437
RPL13AP5	125.034	-4.67708	1.62105	-2.88521	0.0039115	0.0256778
RPL14	21.0432	-2.31647	1.36017	-1.70307	0.088555	0.179359
RPL15	48.7499	0.802441	1.14153	0.70295	0.482087	0.625654
RPL19	56.7518	-0.0100486	1.21375	-0.00827898	0.993394	0.993394
RPL19P12_1	4.75566	1.8081	1.90033	0.95147	0.341366	0.488416
RPL21	12.105	-2.87439	1.65625	-1.73548	0.0826558	0.172097
RPL21P28	18.1703	-3.89823	1.58858	-2.45392	0.0141309	0.0553475
RPL22	162.075	-3.96218	1.69195	-2.34178	0.0191922	0.0686488
RPL23	57.4435	-2.62453	1.03903	-2.52594	0.0115388	0.0476936
RPL23A	18.9009	-1.09043	1.4525	-0.750724	0.452819	0.596426
RPL24	6.19304	-1.15328	1.6969	-0.679637	0.496734	0.63719
RPL26	28.6322	-2.38847	1.4227	-1.67882	0.0931864	0.182382
RPL27	181.624	2.197	1.15567	1.90106	0.0572944	0.137211
RPL27A	73.2886	1.19622	1.29053	0.92692	0.353968	0.503862
RPL3	14.9942	1.95599	1.38046	1.41691	0.156511	0.273131
RPL30	88.9108	-1.52411	1.25513	-1.2143	0.224635	0.36019
RPL31	1141.78	-2.31093	1.26598	-1.82541	0.0679385	0.154309
RPL31P11	18.8493	-2.40908	1.75019	-1.37647	0.168676	0.288815
RPL32	63.8415	0.418518	1.33923	0.312506	0.754656	0.84728
RPL34	29.7027	3.49416	1.54759	2.2578	0.0239581	0.0815159
RPL35	14.6536	-1.13157	1.48139	-0.763856	0.444953	0.596426
RPL35A	37.3041	1.51947	1.40899	1.07841	0.280849	0.424698
RPL37	3233.55	-5.58085	1.41049	-3.95669	7.6e-05	0.00179452
RPL37A	323.449	-0.995614	1.19494	-0.83319	0.404737	0.554898
RPL39	23.2129	1.34417	1.23736	1.08633	0.277334	0.421669
RPL4	27.1673	1.67005	1.50206	1.11184	0.266208	0.408088
RPL41	33.7152	-2.69275	1.31713	-2.0444	0.0409138	0.113019
RPL5	29.9971	-1.04574	1.56857	-0.66668	0.504976	0.641861
RPL6	7071.51	-6.66948	1.59853	-4.17226	3.02e-05	0.000885748
RPL7	28.5328	0.903808	1.39051	0.649985	0.515702	0.651045
RPL7A	182.356	-0.684844	1.37581	-0.497776	0.618642	0.740778
RPL7A_1	193.02	-0.758662	1.32479	-0.572667	0.56687	0.69367
RPL9	27.6305	-3.15808	1.49477	-2.11276	0.0346212	0.101958
RPLP1	49.9129	0.732623	1.00383	0.729828	0.465495	0.608305
RPLP2	33.6	-1.52633	1.4672	-1.0403	0.298202	0.444911
RPS11	11218.5	-7.00724	1.45908	-4.8025	1.57e-06	6.73e-05
RPS12	64.5422	0.0482144	1.27286	0.0378789	0.969784	0.978553
RPS13	70.2164	-0.452404	1.23468	-0.366413	0.714057	0.819843
RPS14	16.3668	0.0165517	1.64666	0.0100517	0.99198	0.993394
RPS15	20.9291	-3.79919	1.53408	-2.47653	0.0132668	0.053258
RPS15A	883.14	-2.43643	1.2699	-1.91861	0.0550342	0.134855
RPS16	45.93	-1.60468	1.16815	-1.37369	0.169538	0.288815
RPS17	73.1019	2.2271	1.26294	1.76343	0.077828	0.168981
RPS17_1	73.1938	2.19583	1.26468	1.73627	0.0825158	0.172097
RPS18	125.159	-1.07613	1.27538	-0.843768	0.398799	0.548103
RPS18_1	163.416	-1.10758	1.25937	-0.879475	0.379144	0.526274
RPS18_4	141.835	-1.09243	1.32233	-0.826141	0.408724	0.557624
RPS18P9	8.07563	0.342521	1.79476	0.190845	0.848647	0.897456
RPS19	25.0901	2.11939	1.21606	1.74283	0.0813637	0.171973
RPS2	301.648	0.652183	1.40799	0.463201	0.64322	0.75881
RPS2_1	296.495	0.676755	1.42511	0.474879	0.634873	0.753743
RPS20	57.3453	0.516301	1.46188	0.353177	0.723956	0.824473
RPS21	917.887	5.79261	1.7537	3.30309	0.000956268	0.0121272
RPS23	109.69	3.56153	1.16667	3.05274	0.00226761	0.018338
RPS24	24.0681	-0.634681	1.35002	-0.470128	0.638263	0.756159
RPS25	16275.9	-6.52436	1.29032	-5.05638	4.27e-07	2.54e-05
RPS25_1	17849.5	-6.5528	1.28835	-5.0862	3.65e-07	2.54e-05
RPS27	671.443	-3.5	1.18279	-2.95911	0.00308525	0.021792
RPS27A	48.5509	-0.251655	1.11215	-0.226279	0.820985	0.890334
RPS29	75.3716	-2.93156	1.29565	-2.26261	0.0236596	0.0809942
RPS3	19.9568	-0.477337	1.56554	-0.304901	0.760441	0.852061
RPS3A	60.4367	0.112552	1.4995	0.07506	0.940167	0.959073
RPS3A_1	67.1604	0.0925074	1.49327	0.0619496	0.950603	0.967806
RPS4X	65.6388	-2.26082	1.32816	-1.70221	0.0887152	0.179359
RPS5	10.6699	-3.49622	1.88634	-1.85344	0.0638198	0.150147
RPS6	13.7413	0.424166	1.56357	0.27128	0.786176	0.870409
RPS7	8.81949	-4.03026	1.85947	-2.16743	0.0302024	0.0926857
RPS8	55.7373	-0.212508	1.18725	-0.178992	0.857944	0.90108
RPSA	16.9042	-0.809179	1.37512	-0.588441	0.556236	0.688204
RPSAP58	43.3642	-2.35398	1.36081	-1.72984	0.0836597	0.172897
S100A8	41.703	2.26461	1.51653	1.49328	0.135364	0.242871
S100A9	37.3045	2.77324	1.10533	2.50896	0.0121088	0.0496818
SASH1	89.2754	27.9021	1.88464	14.805	1.36e-49	7.59e-47
SEMA4B	50.4482	2.16935	1.47129	1.47445	0.140361	0.250229
SEPTIN6	12.2389	-4.2819	1.93196	-2.21635	0.0266675	0.0864394
SEPTIN6_1	11.3452	-4.16936	1.92819	-2.16232	0.0305933	0.0932845
SERHL2	41.0842	0.664857	1.13454	0.586014	0.557866	0.688437
SETBP1	54.1741	1.01546	1.46555	0.69289	0.488379	0.632286
SFMBT2	30.0844	6.39941	1.76906	3.61741	0.000297561	0.0048835
SFSWAP	4.66729	-4.32368	1.63797	-2.63965	0.0082991	0.0395496
SGMS1	34.2892	4.71628	1.77928	2.65067	0.00803313	0.0386421
SH3BGRL3	33.0882	-1.49993	1.55506	-0.96455	0.33477	0.481448
SIN3A	29.3675	4.00587	1.78452	2.24479	0.0247814	0.0838062
SIPA1L1	25.1406	0.220416	1.65673	0.133043	0.894159	0.922257
SLC24A1	10.9765	2.45183	1.9708	1.24408	0.213471	0.349316
SLC38A2	8.39122	-5.15782	1.80698	-2.85438	0.00431209	0.0270354
SLTM	9.73195	3.7993	1.84393	2.06044	0.0393568	0.110357
SMAD2	95.5635	1.40207	1.19348	1.17477	0.240086	0.380591
SMARCC1	18.6013	3.39426	1.69907	1.99772	0.0457472	0.122726
SMC1A	7.44912	3.6164	1.88372	1.91982	0.0548811	0.134855
SMCHD1	21.5633	-0.463349	1.58061	-0.293146	0.769411	0.858662
SMG1	6.78565	-0.551153	1.9208	-0.286938	0.774159	0.862237
SMYD3	18.6411	5.32029	1.5864	3.3537	0.000797396	0.0110086
SNHG32	4.82123	4.22021	1.92134	2.19649	0.0280569	0.0879542
SNHG32_1	6.32837	4.46458	1.92938	2.314	0.0206675	0.0728905
SNORA63	79.5669	1.83079	1.37251	1.3339	0.182236	0.305368
SNORA79	29.8586	-0.511159	1.71139	-0.298681	0.765183	0.855656
SNORA79B	55.0203	1.24201	1.35276	0.918133	0.358549	0.509085
SNORA79B_1	58.488	1.23768	1.35547	0.913096	0.361192	0.510241
SNORD140	20.5697	-5.80412	1.81975	-3.18951	0.00142514	0.0155927
SRCAP	11.3685	3.22521	2.11576	1.52438	0.127414	0.231587
SRGAP2	10.053	0.767915	1.67591	0.458208	0.646803	0.761427
SRGAP2B	6.68138	1.73961	1.64507	1.05747	0.290298	0.437801
SRRM2	20.4099	2.53001	1.51435	1.67069	0.0947825	0.183641
SRSF5	17.2213	3.34562	2.05003	1.63199	0.102683	0.196285
SSR2	10.8574	0.244004	1.63958	0.148822	0.881694	0.916109
STAU2	11.2315	-2.65937	1.5757	-1.68774	0.0914617	0.181485
STK26	21.6844	2.79727	1.58348	1.76654	0.0773054	0.168705
STK38	27.7059	4.83567	1.41777	3.41076	0.000647817	0.00976978
STRN3	8.47221	-3.04264	1.73521	-1.75348	0.0795204	0.171256
STXBP3	30.4471	-7.03687	1.74468	-4.03332	5.5e-05	0.0014613
STYX	7.28047	-4.45531	2.00205	-2.22538	0.026056	0.0855249
SUCO	6.37352	-3.22227	1.82463	-1.76598	0.0773985	0.168705
SUV39H2	12.6188	5.85349	1.92235	3.04496	0.00232711	0.0183792
SYNE1	12.9312	3.04786	1.74103	1.75061	0.0800137	0.171256
SYNE2	27.0415	1.56685	1.82509	0.858502	0.390615	0.539513
SYNPO	160.637	6.12356	1.71814	3.56407	0.000365153	0.00582158
TACC1	25.0718	5.85032	1.91239	3.05916	0.00221958	0.018338
TAOK3	23.2747	6.73684	2.08292	3.23432	0.00121931	0.0141744
TBC1D22B	6.58706	-4.44975	1.57934	-2.81748	0.00484025	0.0283289
TBC1D3D	7.54008	-0.252848	1.75458	-0.144107	0.885416	0.916627
TBX3	19.5817	-3.3411	2.19173	-1.52441	0.127406	0.231587
TET2	28.6076	6.40279	2.04411	3.13232	0.00173433	0.0175936
TFRC	68.431	3.9571	1.70653	2.3188	0.020406	0.0725259
THBS1	18.5779	5.63389	1.80621	3.11917	0.0018136	0.0175936
THEMIS	8.76117	2.76838	1.74312	1.58818	0.112246	0.211599
TMSB4X	87.2965	0.99346	1.09262	0.909245	0.363221	0.511811
TNS1	18.1884	3.81031	1.89501	2.01071	0.0443565	0.12015
TNXB_2	31.3645	3.31794	2.09907	1.58067	0.113953	0.211969
TNXB_3	15.1749	4.14325	2.27144	1.82407	0.0681419	0.154309
TPR	5.95821	-2.58808	1.98112	-1.30637	0.191426	0.317905
TPT1	823.706	-1.19757	1.07462	-1.11441	0.265102	0.408088
TRAK2	1801.13	2.61873	1.0499	2.49426	0.0126219	0.051409
TRBJ2-3	19.4491	0.400905	1.80233	0.222437	0.823974	0.890334
TRBJ2-3_1	19.4491	0.400905	1.80233	0.222437	0.823974	0.890334
TRBJ2-7	21.2728	-0.214298	1.36913	-0.156522	0.875622	0.911561
TRBV29-1	18.5627	0.321672	1.65522	0.194338	0.845912	0.897456
TRBV29-1_1	18.5627	0.321672	1.65522	0.194338	0.845912	0.897456
TRBV3-1	16.3013	1.52922	1.8922	0.80817	0.418993	0.566097
TRBV3-1_1	16.3013	1.52922	1.8922	0.80817	0.418993	0.566097
TRBV5-1	9.14012	0.401504	1.69105	0.237429	0.812324	0.890334
TRBV5-1_1	9.14012	0.401504	1.69105	0.237429	0.812324	0.890334
TRIO	13.2702	-0.913143	1.43487	-0.636396	0.524518	0.65768
TRMT11	7.29824	-0.533635	1.55005	-0.34427	0.730643	0.828657
TRND	24.7128	-0.792114	1.19898	-0.660655	0.508834	0.645294
TRNF	13.3866	2.97818	1.84994	1.60988	0.107424	0.204582
TRNK	27.8812	2.11272	1.24668	1.69468	0.0901362	0.179629
TRNL1	9.66459	-0.894605	1.26473	-0.707351	0.479348	0.624945
TRNL2	17.466	-0.291416	1.42796	-0.204078	0.838292	0.896106
TRNM	456.782	0.594945	1.13327	0.52498	0.599597	0.724188
TRNP	113.344	2.31812	1.2139	1.90965	0.0561781	0.135746
TRNV	10.7173	0.232937	1.08883	0.213933	0.830599	0.893014
TRPV2	34.8735	3.40379	1.87457	1.81577	0.0694054	0.156162
TSPYL4	20.4646	5.2242	1.69224	3.08715	0.00202085	0.0180193
TTN	46.424	-1.44596	1.71068	-0.845255	0.397968	0.548103
TUBB	14.7877	0.372533	1.65626	0.224924	0.822038	0.890334
TUBB_2	4.05988	-1.3934	1.55315	-0.897146	0.369641	0.519546
TUBB_4	15.9564	0.139853	1.64754	0.0848855	0.932352	0.954592
TUBB_7	12.1113	0.713174	1.80197	0.395776	0.69227	0.806444
TXNIP	25.7389	2.8847	1.5824	1.82299	0.0683053	0.154309
UBA52	41.3201	1.26063	1.46284	0.86177	0.388814	0.538358
UBB	119.435	-4.31936	1.55614	-2.77569	0.00550845	0.0304328
UBC	24.8826	-1.39358	1.38892	-1.00336	0.315688	0.463564
UBE2D2	7.13932	3.81002	1.55507	2.45006	0.0142832	0.0553475
UBE2D3	113.428	5.07842	1.58844	3.19711	0.00138811	0.0154913
UBE3D	8.93479	1.0402	1.83526	0.566786	0.57086	0.697023
UBXN4	6.39917	-2.66414	1.88081	-1.41648	0.156634	0.273131
USP35	5.92838	-4.4679	1.71463	-2.60575	0.0091673	0.0419291
USP8	13.2422	2.63413	1.70048	1.54905	0.121369	0.223511
UTRN	19.0178	4.40264	1.25097	3.51938	0.000432558	0.00670465
VAMP4	18.9	-5.75335	1.83211	-3.14029	0.00168782	0.0175292
VAPB	24.4602	2.35003	1.89906	1.23747	0.215912	0.350649
VGLL3	9982.13	2.01158	2.25815	0.890809	0.373032	0.522646
VPS13B	4.72325	-4.41388	1.48598	-2.97035	0.0029746	0.0215562
VPS35	4.04215	2.44322	2.11989	1.15252	0.249107	0.38936
VPS8	18.5386	1.23337	1.84606	0.66811	0.504063	0.641861
WNK1	10.5997	-4.87949	1.7048	-2.86221	0.00420703	0.0270354
XRN1	86.2002	-5.01821	1.61009	-3.11672	0.00182873	0.0175936
YBX1	8.95769	1.51924	1.48028	1.02632	0.304742	0.45225
YTHDC1	9.3903	4.44744	1.73677	2.56075	0.0104448	0.0453071
YTHDC1_1	9.66783	4.49427	1.73906	2.58432	0.0097572	0.0432105
YWHAZ	16.8353	-3.60537	1.39912	-2.57688	0.00996974	0.043804
ZC3H13	35.9246	0.847648	1.63797	0.517499	0.604808	0.728904
ZEB1	11.8472	2.57167	1.37488	1.87047	0.0614181	0.146458
ZFAND6	16.9606	-6.1696	1.88182	-3.27854	0.00104347	0.0129391
ZFHX3	32.1806	3.98715	2.04617	1.94859	0.0513442	0.131422
ZMPSTE24	7.22791	-4.91262	1.86496	-2.63417	0.00843441	0.0395496
ZNF107	33.2101	-2.30332	1.99428	-1.15497	0.248104	0.388882
ZNF141	5.03258	3.68724	2.03452	1.81234	0.069934	0.15672
ZNF207	5.8761	-0.831618	1.84935	-0.449681	0.652941	0.767034
ZNF91	37.6006	2.759	1.4012	1.96903	0.04895	0.128235
