# Supplementary material for: Plasma cell-free RNA profiling of Vietnamese Alzheimer's patients reveals a linkage with chronic inflammation and apoptosis: a pilot study
Source: Front Mol Neurosci. 2023 Dec 21;16:1308610. doi: 10.3389/fnmol.2023.1308610 (PMC10764507; doi:10.3389/fnmol.2023.1308610)
Supplement: Supplementary file 4 [file Data_Sheet_3.XLSX]

## Sheet: DESeq_significantresults_unnorm
ACTB	3192.42	-6.04539	1.2698	-4.76089	1.93e-06	7.68e-05	DOWN
ADAM12	25.1885	5.50545	1.87905	2.92991	0.00339059	0.0236494	UP
AFDN	24.4431	5.09608	1.96811	2.58933	0.0096163	0.0432105	UP
ANKRD36	67.3832	5.96682	1.91015	3.12374	0.00178571	0.0175936	UP
ANKRD36B	56.0725	5.55927	2.01779	2.75513	0.00586692	0.0320467	UP
BIN2	975.001	-30	2.54433	-11.7909	4.35e-32	1.21e-29	DOWN
CAPN2	66.3851	-7.16279	1.8203	-3.93496	8.32e-05	0.00179452	DOWN
CBX3	37.2007	6.31383	1.88764	3.34483	0.000823317	0.0110086	UP
CCDC18	58.2811	5.9118	1.957	3.02086	0.00252061	0.0192672	UP
CCDC6	15.3748	5.00373	1.79886	2.78161	0.00540898	0.0303175	UP
CELF2	60.0698	4.50384	1.74254	2.58464	0.00974799	0.0432105	UP
CHP1	13.1667	5.28134	2.00819	2.6299	0.00854096	0.0397155	UP
COPS2	10.9418	4.85081	1.90131	2.5513	0.0107322	0.0460402	UP
COX2	19830.3	2.84796	1.11259	2.55977	0.0104742	0.0453071	UP
COX3	487466	-3.45311	1.12002	-3.08309	0.00204863	0.0180193	DOWN
CREB1	41.6065	7.11696	1.89124	3.76312	0.000167806	0.00292612	UP
CYBB	23.0498	5.43458	1.79652	3.02506	0.00248582	0.0192651	UP
DHX8	16.3379	-4.39672	1.69008	-2.60148	0.00928229	0.0421099	DOWN
DNMT1	46.9561	5.11895	2.01045	2.54617	0.0108912	0.0460402	UP
DYNC1H1	15.2658	4.41413	1.52878	2.88735	0.00388504	0.0256778	UP
EEF1B2	198.789	-8.30805	1.87633	-4.42782	9.52e-06	0.00029509	DOWN
EEF1B2_1	283.069	-9.83195	1.89019	-5.20158	1.98e-07	1.84e-05	DOWN
EEF2	56.8554	3.51807	1.24738	2.82036	0.00479693	0.0283289	UP
EPC2	88.5775	5.30542	2.09758	2.52931	0.0114289	0.0475918	UP
FCHSD2	24.6585	4.83489	1.81949	2.65728	0.00787742	0.0385579	UP
FKBP3	28.7027	5.09662	1.69695	3.0034	0.00266981	0.0198634	UP
FNBP4	22.3626	-6.60888	1.70314	-3.88041	0.000104281	0.0020395	DOWN
FNBP4_1	6.69508	-4.83862	1.71675	-2.81848	0.0048251	0.0283289	DOWN
FOXO1	44.9767	4.93868	1.59822	3.09012	0.00200076	0.0180193	UP
G3BP1	862.072	-6.58968	1.73039	-3.8082	0.000139982	0.00251967	DOWN
GAPT	202.203	-30	2.95688	-10.1458	3.46e-24	6.43e-22	DOWN
GKAP1	12.9256	4.93236	1.80273	2.73606	0.00621804	0.0327643	UP
GNA13	25.1128	4.43737	1.74956	2.53627	0.0112039	0.0470058	UP
GNAI2	19.4632	-6.3641	1.60282	-3.97056	7.17e-05	0.00179452	DOWN
HIVEP1	68.0399	-4.55464	1.71739	-2.65207	0.00800004	0.0386421	DOWN
HNRNPA2B1	13.0903	4.4478	1.57989	2.81526	0.00487379	0.0283289	UP
HNRNPR	10.9618	5.06176	1.85842	2.72369	0.00645572	0.0332276	UP
HNRNPR_1	10.3925	4.98354	1.85551	2.68581	0.00723541	0.0360479	UP
IL1RL1	164.9	-9.44919	1.84817	-5.11272	3.18e-07	2.53e-05	DOWN
ITPRID2	102.251	6.4576	1.94106	3.32684	0.000878382	0.0113985	UP
JADE1	161.913	-8.11141	2.05302	-3.95096	7.78e-05	0.00179452	DOWN
KCNQ1OT1	588.242	6.83684	1.48902	4.59152	4.4e-06	0.000144437	UP
KMT5B	14.1501	6.05742	2.16889	2.79287	0.00522425	0.0297462	UP
LINC00869	24.1434	5.96123	1.82485	3.26669	0.00108811	0.0131992	UP
LINC01943	22.9565	5.95365	1.93271	3.08047	0.00206673	0.0180193	UP
LOC102723985	12.2436	5.39581	1.90453	2.83314	0.0046093	0.0282636	UP
LOC105372733	7.9541	4.47448	1.69776	2.63552	0.00840084	0.0395496	UP
LOC105374745	16.4919	5.46073	1.93566	2.82112	0.00478558	0.0283289	UP
LOC105374897	11.7388	5.28831	1.89277	2.79395	0.00520677	0.0297462	UP
LOC107984449	20.7879	5.81959	1.73163	3.36076	0.000777278	0.0110086	UP
LOC112268061	24.2888	5.36243	1.98339	2.70366	0.00685798	0.0345069	UP
LOC124901290_1	35.1549	6.28198	1.87911	3.34306	0.000828602	0.0110086	UP
LOC124902538	20.994	-5.1523	1.87191	-2.75243	0.00591543	0.0320467	DOWN
LOC124903619	17.2657	5.90208	2.16836	2.7219	0.00649069	0.0332276	UP
LOC644936	19.2467	-5.35497	1.75022	-3.0596	0.00221633	0.018338	DOWN
LPGAT1	9.556	-5.2516	1.88896	-2.78016	0.00543324	0.0303175	DOWN
LRRC8C	16.3637	-5.87091	1.80963	-3.24425	0.00117759	0.0139807	DOWN	84	2
LYRM4	35.8032	6.61901	2.09775	3.15529	0.00160337	0.0172054	UP
MAGI2	22.3951	5.49065	1.80407	3.04348	0.00233857	0.0183792	UP
MALT1	42.3577	5.82551	1.8824	3.09472	0.00197002	0.0180193	UP
MAP3K4	15.029	6.14395	2.03973	3.01214	0.00259414	0.0195612	UP
MAP4K3	8.61219	5.32169	1.86145	2.8589	0.0042511	0.0270354	UP
MED13L	39.1605	5.26384	1.92965	2.72787	0.0063745	0.0332276	UP
METAP1	37.8516	4.62977	1.62698	2.84562	0.00443245	0.0274812	UP
MSN	77.5492	8.53663	1.72665	4.94404	7.65e-07	3.56e-05	UP
MTHFD2L	27.3551	6.50225	2.25023	2.8896	0.00385736	0.0256778	UP
MTMR11	11.6738	5.72662	1.87398	3.05586	0.00224419	0.018338	UP
NACA	2858.96	-6.00181	1.53944	-3.8987	9.67e-05	0.00199871	DOWN
NACA2	13.3826	-4.49183	1.72135	-2.60948	0.00906798	0.0418176	DOWN
NACA4P	41.4934	-5.36067	1.66839	-3.21309	0.00131315	0.0149538	DOWN
NAMPT	21.3261	5.92388	1.93899	3.05513	0.00224964	0.018338	UP
NBPF8	34.712	4.45817	1.50293	2.96632	0.00301384	0.0215606	UP
ND5	214483	3.09937	1.13292	2.73574	0.00622404	0.0327643	UP
NEBL	14.7344	-5.13718	1.9003	-2.70336	0.00686427	0.0345069	DOWN
NSA2	2649.85	9.32306	2.01789	4.62021	3.83e-06	0.000133695	UP
NUDT4	7534.44	-15.1926	2.43628	-6.23596	4.49e-10	6.26e-08	DOWN
NUDT4B	2141.81	-12.2473	2.43682	-5.02594	5.01e-07	2.54e-05	DOWN
NUDT4P2	2141.81	-12.2473	2.43682	-5.02594	5.01e-07	2.54e-05	DOWN
PAX7	45.0507	6.96115	1.92319	3.61958	0.000295082	0.0048835	UP
PDE1C	62.4049	5.27507	1.6806	3.13881	0.00169637	0.0175292	UP
PDPK1	19.8489	5.86839	2.03209	2.88787	0.00387866	0.0256778	UP
PHACTR2	63.8827	5.04566	1.72701	2.92162	0.00348219	0.0239884	UP
PMS1	26.5209	-6.82887	1.7654	-3.86818	0.00010965	0.0020395	DOWN
PRKAR1A	6.67307	-4.64756	1.56141	-2.97652	0.00291543	0.0214054	DOWN
PRRC2C	812.07	-5.40456	1.39695	-3.86882	0.000109362	0.0020395	DOWN
PSG2	26.272	5.05312	1.84506	2.73874	0.00616759	0.0327643	UP
RGPD1	82.2926	5.64219	1.81929	3.10132	0.0019266	0.0180193	UP
RGPD2	24.236	4.52785	1.77748	2.54734	0.0108546	0.0460402	UP
RGPD5	230.137	6.75039	1.64951	4.09235	4.27e-05	0.00119137	UP
RGPD6	57.485	4.46642	1.66642	2.68024	0.00735685	0.0363285	UP
RGPD8	2921.4	11.612	2.11754	5.48373	4.16e-08	4.65e-06	UP
RGS18	156.163	3.57935	1.25251	2.85774	0.00426676	0.0270354	UP
RMRP	873.395	-7.40068	1.56192	-4.73819	2.16e-06	8.02e-05	DOWN
RN7SK	3764.75	5.62831	1.43076	3.93379	8.36e-05	0.00179452	UP
RNF213	28.6342	5.50162	1.61974	3.3966	0.000682274	0.0100187	UP
RPL13AP5	125.034	-4.67708	1.62105	-2.88521	0.0039115	0.0256778	DOWN
RPL23	57.4435	-2.62453	1.03903	-2.52594	0.0115388	0.0476936	DOWN
RPL37	3233.55	-5.58085	1.41049	-3.95669	7.6e-05	0.00179452	DOWN
RPL6	7071.51	-6.66948	1.59853	-4.17226	3.02e-05	0.000885748	DOWN
RPS11	11218.5	-7.00724	1.45908	-4.8025	1.57e-06	6.73e-05	DOWN
RPS21	917.887	5.79261	1.7537	3.30309	0.000956268	0.0121272	UP
RPS23	109.69	3.56153	1.16667	3.05274	0.00226761	0.018338	UP
RPS25	16275.9	-6.52436	1.29032	-5.05638	4.27e-07	2.54e-05	DOWN
RPS25_1	17849.5	-6.5528	1.28835	-5.0862	3.65e-07	2.54e-05	DOWN
RPS27	671.443	-3.5	1.18279	-2.95911	0.00308525	0.021792	DOWN
S100A9	37.3045	2.77324	1.10533	2.50896	0.0121088	0.0496818	UP
SASH1	89.2754	27.9021	1.88464	14.805	1.36e-49	7.59e-47	UP
SFMBT2	30.0844	6.39941	1.76906	3.61741	0.000297561	0.0048835	UP
SFSWAP	4.66729	-4.32368	1.63797	-2.63965	0.0082991	0.0395496	DOWN
SGMS1	34.2892	4.71628	1.77928	2.65067	0.00803313	0.0386421	UP
SLC38A2	8.39122	-5.15782	1.80698	-2.85438	0.00431209	0.0270354	DOWN
SMYD3	18.6411	5.32029	1.5864	3.3537	0.000797396	0.0110086	UP
SNORD140	20.5697	-5.80412	1.81975	-3.18951	0.00142514	0.0155927	DOWN
STK38	27.7059	4.83567	1.41777	3.41076	0.000647817	0.00976978	UP
STXBP3	30.4471	-7.03687	1.74468	-4.03332	5.5e-05	0.0014613	DOWN
SUV39H2	12.6188	5.85349	1.92235	3.04496	0.00232711	0.0183792	UP
SYNPO	160.637	6.12356	1.71814	3.56407	0.000365153	0.00582158	UP
TACC1	25.0718	5.85032	1.91239	3.05916	0.00221958	0.018338	UP
TAOK3	23.2747	6.73684	2.08292	3.23432	0.00121931	0.0141744	UP
TBC1D22B	6.58706	-4.44975	1.57934	-2.81748	0.00484025	0.0283289	DOWN
TET2	28.6076	6.40279	2.04411	3.13232	0.00173433	0.0175936	UP
THBS1	18.5779	5.63389	1.80621	3.11917	0.0018136	0.0175936	UP
TSPYL4	20.4646	5.2242	1.69224	3.08715	0.00202085	0.0180193	UP
UBB	119.435	-4.31936	1.55614	-2.77569	0.00550845	0.0304328	DOWN
UBE2D3	113.428	5.07842	1.58844	3.19711	0.00138811	0.0154913	UP
USP35	5.92838	-4.4679	1.71463	-2.60575	0.0091673	0.0419291	DOWN
UTRN	19.0178	4.40264	1.25097	3.51938	0.000432558	0.00670465	UP
VAMP4	18.9	-5.75335	1.83211	-3.14029	0.00168782	0.0175292	DOWN
VPS13B	4.72325	-4.41388	1.48598	-2.97035	0.0029746	0.0215562	DOWN
WNK1	10.5997	-4.87949	1.7048	-2.86221	0.00420703	0.0270354	DOWN
XRN1	86.2002	-5.01821	1.61009	-3.11672	0.00182873	0.0175936	DOWN
YTHDC1	9.3903	4.44744	1.73677	2.56075	0.0104448	0.0453071	UP
YTHDC1_1	9.66783	4.49427	1.73906	2.58432	0.0097572	0.0432105	UP
YWHAZ	16.8353	-3.60537	1.39912	-2.57688	0.00996974	0.043804	DOWN
ZFAND6	16.9606	-6.1696	1.88182	-3.27854	0.00104347	0.0129391	DOWN
ZMPSTE24	7.22791	-4.91262	1.86496	-2.63417	0.00843441	0.0395496	DOWN	52	5
	baseMean	log2FoldChange	lfcSE	stat	pvalue	padj	direction
