# Supplementary material for: Plasma cell-free RNA profiling of Vietnamese Alzheimer's patients reveals a linkage with chronic inflammation and apoptosis: a pilot study
Source: Front Mol Neurosci. 2023 Dec 21;16:1308610. doi: 10.3389/fnmol.2023.1308610 (PMC10764507; doi:10.3389/fnmol.2023.1308610)
Supplement: Supplementary file 6 [file Data_Sheet_5.XLSX]

## Sheet: brown module
	Gene	ModuleMembership	GeneSignificance
1	PRKACB	0.376109	0.0763473
2	RGPD6	0.683163	0.356319
3	KIAA0232	0.574268	0.0357323
4	AHNAK	0.420539	0.0598499
5	LOC100288069	0.562897	0.387179
6	PAX7	0.73888	0.480629
7	HNRNPR	0.82174	0.448953
8	MACF1	0.563103	0.358987
9	CCDC18	0.618036	0.47776
10	LINC00869	0.603505	0.476001
11	PTPRC	0.442565	0.37795
12	NAV1	0.781749	0.383794
13	OBSCN	0.656391	0.360009
14	RGPD1	0.835193	0.382718
15	LINC01943	0.799688	0.513807
16	RGPD2	0.899907	0.444658
17	ANKRD36	0.90727	0.498503
18	ANKRD36B	0.903552	0.478361
19	RGPD5	0.596749	0.301789
20	RGPD8	0.704916	0.453533
21	HNRNPA3	0.309038	0.13466
22	TNS1	0.756805	0.448025
23	RNF13	0.672438	0.339908
24	MTHFD2L	0.698751	0.309709
25	LOC105374745	0.864071	0.4881
26	MEF2C-AS1	0.375648	0.46889
27	AP3S1	0.815649	0.413595
28	LYRM4	0.746243	0.470311
29	UBE3D	0.477436	0.409307
30	HEBP2	0.795819	0.377046
31	REPS1	0.527645	0.38659
32	SYNE1	0.511665	0.417903
33	MAP3K4	0.652594	0.570941
34	AFDN	0.815845	0.48904
35	HNRNPA2B1	0.743643	0.58235
36	CBX3	0.432583	0.418052
37	CREB5	0.573914	0.480213
38	BBS9	0.703744	0.312328
39	MAGI2	0.850363	0.56267
40	LOC124901725	0.700665	0.237734
41	TACC1	0.726146	0.521166
42	PLEC	0.756422	0.493565
43	ANP32B	0.653233	0.405262
44	PAPPA	0.541948	0.241894
45	SFMBT2	0.693309	0.530422
46	CELF2	0.635443	0.341773
47	SGMS1	0.707113	0.384087
48	LOC112268061	0.845469	0.43887
49	GHITM	0.660027	0.308813
50	PIK3AP1	0.499285	0.280524
51	KMT5B	0.698863	0.565428
52	FCHSD2	0.751707	0.441192
53	MRPL42	0.509242	0.453532
54	TAOK3	0.803177	0.559972
55	LOC107984449	0.83324	0.600905
56	NUP58	0.479806	0.500297
57	RFC3	0.708108	0.196222
58	FOXO1	0.837768	0.548442
59	CHD8	0.705867	0.571128
60	KIAA0586	0.779908	0.512605
61	SYNE2	0.587934	0.228427
62	DYNC1H1	0.723007	0.650158
63	SLTM	0.400481	0.0575332
64	SIN3A	0.487905	0.334007
65	LOC102723985	0.761888	0.506631
66	MCTP2	0.465276	0.461312
67	LOC124903619	0.851878	0.487788
68	PDPK1	0.880564	0.51613
69	SRCAP	0.690944	0.369507
70	VPS35	0.568818	0.19798
71	ZFHX3	0.794955	0.344082
72	RNF213	0.913437	0.564121
73	MALT1	0.810854	0.506562
74	NDUFS7	0.697976	0.490211
75	CALR	0.649496	0.339504
76	PSG2	0.500868	0.294112
77	LOC105372733	0.805818	0.560839
78	LOC101929594	0.818595	0.460386
79	CYBB	0.693326	0.361889
80	HNRNPR_1	0.822232	0.448399
81	LOC124901290_1	0.822386	0.4131
82	GOLGA8J_1	0.403743	0.497304
83	GOLGA8EP_2	0.425373	0.331746
84	TNXB_2	0.746329	0.264945
85	ARL17A_1	0.849426	0.460704
86	TNXB_3	0.774447	0.425239
87	TRNF	0.450699	0.212045

## Sheet: yellow module
	Gene	ModuleMembership	GeneSignificance
1	S100A8	0.326899	0.107936
2	LOC124900412	0.355807	0.0793806
3	RPL31	0.318728	0.0683917
4	NCL	0.369676	0.0190061
5	RPS23	0.432245	0.394712
6	PFDN5	0.729322	0.125566
7	ZC3H13	0.593989	0.0412234
8	CALM1	0.378363	0.0963035
9	CCDC88C	0.339427	0.15574
10	RPL27	0.539856	0.401205
11	SMAD2	0.589502	0.240876
12	PFDN5_1	0.723158	0.116878
13	COX2	0.454686	0.523251
14	ATP8	0.478502	0.36844
15	ND6	0.584833	0.432912
16	TRNP	0.365591	0.507548
17	MIR12136	0.729838	0.415528
18	NFIA	0.608778	0.508337
19	CSDE1	0.470882	0.370893
20	SRGAP2B	0.404748	0.200606
21	MTMR11	0.972607	0.614321
22	MNDA	0.551307	0.293382
23	CENPF	0.597116	0.26658
24	MAP4K3	0.835078	0.453426
25	FOXN2	0.483447	0.21053
26	EPC2	0.796185	0.421887
27	ITPRID2	0.683136	0.455279
28	CREB1	0.968517	0.527171
29	TFRC	0.878703	0.305492
30	RPL35A	0.451492	0.201775
31	TAPT1-AS1	0.412536	0.262578
32	YTHDC1	0.957914	0.537114
33	METAP1	0.846948	0.529558
34	UBE2D3	0.718021	0.428034
35	TET2	0.81131	0.46663
36	RAI14	0.403634	0.152259
37	UBE2D2	0.454006	0.558886
38	LOC105374897	0.766547	0.383772
39	CARMIL1	0.89239	0.454102
40	SNHG32	0.971531	0.57101
41	STK38	0.570148	0.303085
42	LYRM2	0.910503	0.508965
43	TSPYL4	0.951254	0.499943
44	PHACTR2	0.884707	0.528982
45	UTRN	0.706308	0.819808
46	SASH1	0.940493	0.617329
47	EGFR	0.753257	0.473781
48	CD36	0.845915	0.326674
49	NAMPT	0.640051	0.517644
50	CAV1	0.769156	0.513985
51	CALD1	0.966658	0.577623
52	PAG1	0.812312	0.334924
53	GKAP1	0.945497	0.497918
54	SUV39H2	0.970864	0.590174
55	CCDC6	0.937865	0.535419
56	IFITM2	0.815758	0.428433
57	EIF4G2	0.691447	0.48517
58	LMO2	0.88791	0.585374
59	PPP1R12A	0.518595	0.432178
60	MED13L	0.447681	0.421656
61	N4BP2L2	0.762938	0.491687
62	FKBP3	0.821321	0.482567
63	SRSF5	0.834515	0.371129
64	THBS1	0.669597	0.298618
65	CHP1	0.952006	0.537415
66	COPS2	0.95949	0.4897
67	RPL4	0.394868	0.0241843
68	CRK	0.938242	0.628114
69	CASC3	0.594554	0.391023
70	EEF2	0.416393	0.50653
71	DNMT1	0.874979	0.46341
72	GATAD2A	0.655072	0.279087
73	MAPK1	0.777807	0.37644
74	SMC1A	0.851993	0.373664
75	SNORA109	0.514364	0.452373
76	MSN	0.88143	0.707316
77	ATP7A	0.736246	0.599925
78	STK26	0.742712	0.620293
79	MTM1	0.779425	0.465142
80	YTHDC1_1	0.958432	0.536902
81	SNHG32_1	0.971542	0.571146
82	CRK_1	0.938084	0.62833

## Sheet: turq module
	Gene	ModuleMembership	GeneSignificance
1	RPL22	0.410051	0.325658
2	SH3BGRL3	0.476912	0.322943
3	ZMPSTE24	0.917509	0.617898
4	EFCAB14	0.590026	0.458361
5	LRRC8C	0.906033	0.656538
6	RPL5	0.587381	0.273266
7	STXBP3	0.83134	0.612269
8	RBM8A	0.80238	0.528438
9	NUDT4P2	0.568525	0.492513
10	NUDT4B	0.568524	0.492512
11	GON4L	0.317049	0.181476
12	VAMP4	0.777966	0.627585
13	TPR	0.685104	0.442592
14	LPGAT1	0.658855	0.540943
15	CAPN2	0.738361	0.699722
16	RPS7	0.636549	0.334645
17	ITSN2	0.437159	0.123431
18	NCOA1	0.32134	0.0605941
19	PPP1CB	0.384211	0.443144
20	AFTPH	0.456368	0.380555
21	ACTR2	0.339658	0.188623
22	GNLY	0.36688	0.500448
23	MRPL30	0.747967	0.39113
24	IL1RL1	0.802166	0.635076
25	POTEJ	0.339577	0.1473
26	UBXN4	0.717234	0.565734
27	PMS1	0.774363	0.612291
28	EEF1B2	0.469294	0.544101
29	PTMA	0.396624	0.256901
30	ARL8B	0.663402	0.407161
31	CRTAP	0.657413	0.480935
32	RPL14	0.374931	0.51012
33	GNAI2	0.814114	0.642898
34	FAM107A	0.689466	0.495575
35	XRN1	0.701216	0.662994
36	BOD1L1	0.634387	0.491499
37	BMP2K	0.645642	0.440001
38	JADE1	0.750573	0.573321
39	TRIO	0.430674	0.266546
40	RPL37	0.478903	0.502967
41	GAPT	0.590099	0.522356
42	PIK3R1	0.549756	0.401335
43	LOC644936	0.402322	0.527236
44	APC	0.375487	0.345621
45	ARHGAP26	0.473867	0.577426
46	CD74	0.926895	0.660802
47	RPS14	0.611124	0.315333
48	HIVEP1	0.642168	0.408717
49	JARID2	0.6735	0.412571
50	TBC1D22B	0.820674	0.812718
51	ENPP4	0.631588	0.358387
52	TRMT11	0.388393	0.37211
53	ADGRG6	0.490475	0.316098
54	ACTB	0.442209	0.520572
55	LOC107986768	0.455915	0.432822
56	PPIA	0.348859	0.458834
57	ZNF107	0.461181	0.370322
58	AKAP9	0.434802	0.479018
59	KMT2E	0.485851	0.223439
60	LSM8	0.587802	0.498437
61	PCMTD1	0.346388	0.117163
62	VPS13B	0.893231	0.764736
63	RNF19A	0.518215	0.503614
64	YWHAZ	0.52785	0.586875
65	NACA4P	0.442876	0.495959
66	EIF3H	0.366694	0.101069
67	CCDC171	0.333368	0.250708
68	RPS6	0.65389	0.363702
69	RMRP	0.498745	0.596551
70	LOC105376081	0.716374	0.52424
71	LOC124902538	0.456892	0.529688
72	NEBL	0.458427	0.547293
73	LOC105378415	0.905054	0.615045
74	PCGF5	0.515387	0.263962
75	RPL13AP5	0.744022	0.643748
76	RPLP2	0.444504	0.165936
77	EIF3F	0.583172	0.32024
78	RPS13	0.368587	0.106504
79	FNBP4	0.811642	0.682417
80	MALAT1	0.742925	0.44484
81	PPP6R3	0.356035	0.564947
82	USP35	0.582699	0.694331
83	WNK1	0.331311	0.306163
84	RPL13AP20	0.619548	0.557794
85	ARHGDIB	0.740175	0.486402
86	SLC38A2	0.734415	0.572157
87	BIN2	0.579585	0.501759
88	RPL41	0.659547	0.402643
89	NACA	0.484236	0.590904
90	LYZ	0.506777	0.232107
91	NUDT4	0.626416	0.577405
92	RPL6	0.29921	0.451123
93	TBX3	0.641269	0.452545
94	SFSWAP	0.524871	0.68952
95	GTF3A	0.529707	0.530322
96	LCP1	0.456275	0.38218
97	FNDC3A	0.776801	0.548274
98	SLAIN1	0.820121	0.604432
99	RAP2A	0.617106	0.514178
100	PNN	0.604992	0.431376
101	RPS29	0.41615	0.330137
102	STYX	0.722501	0.508999
103	HSP90AA1	0.445089	0.215437
104	RFX7	0.354445	0.264076
105	DENND4A	0.747181	0.619712
106	PKM	0.408147	0.327789
107	ZFAND6	0.923277	0.626121
108	AKAP13	0.420192	0.174567
109	SMG1	0.364048	0.372276
110	EIF3CL	0.619153	0.415188
111	CHD9	0.370019	0.372677
112	RPL26	0.397426	0.184774
113	UBB	0.796467	0.454815
114	LOC107984974	0.393518	0.287463
115	ZNF207	0.411446	0.307048
116	RPL23	0.518747	0.267028
117	DHX8	0.757155	0.48883
118	NACA2	0.588548	0.544799
119	PRKAR1A	0.442469	0.689945
120	RPS15	0.577145	0.56614
121	RPSAP58	0.433885	0.391414
122	FTL	0.496557	0.391556
123	RPL13A	0.615951	0.371798
124	RPS11	0.323595	0.516866
125	RPS5	0.734405	0.454233
126	ATP9A	0.37241	0.425813
127	VAPB	0.456339	0.10719
128	GNAS	0.362131	0.128341
129	APP	0.651732	0.529669
130	LRP5L	0.536418	0.464563
131	SNORD140	0.543076	0.475585
132	WDR44	0.52673	0.301554
133	SEPTIN6	0.871956	0.591239
134	EEF1B2_1	0.469286	0.559582
135	FNBP4_1	0.808905	0.683194
136	LOC100507412_1	0.321219	0.399252
137	LOC124905472	0.381274	0.392394
138	LOC107984974_1	0.350846	0.263826
139	SEPTIN6_1	0.872737	0.591071
140	TRNL1	0.337732	0.282053
141	RPL23P8	0.331261	0.0914347
142	RPS24	0.29763	0.071077
